# Supplementary material for: Unraveling Polycyclic Aromatic Hydrocarbon-Triggered Reactive Oxygen Species’ Generation in Maize Rhizosphere: Coupled Biotic–Abiotic Mechanism
Source: Life (Basel). 2026 Jul 8;16(7):1136. doi: 10.3390/life16071136 (PMC13413345; doi:10.3390/life16071136)
Supplement: Supplementary file 1 [file life-16-01136-s001.zip]

Archive with 1 entries (1 files):
- life-4394421-supplementary.pdf
